# Supplementary material for: An Amplicon-Based Approach for the Whole-Genome Sequencing of Human Metapneumovirus
Source: Viruses. 2021 Mar 18;13(3):499. doi: 10.3390/v13030499 (PMC8003040; doi:10.3390/v13030499)
Supplement: Supplementary file 1 [file viruses-13-00499-s001.zip]

Archive with 2 entries (2 files):
- Sup Fig 1.pdf
- Sup Fig 2.pdf
